# Supplementary material for: Colorimetric Kit for Rapid Porcine Circovirus 2 (PCV-2) Diagnosis
Source: Pathogens. 2022 May 12;11(5):570. doi: 10.3390/pathogens11050570 (PMC9147935; doi:10.3390/pathogens11050570)
Supplement: Supplementary file 1 [file pathogens-11-00570-s001.zip]

Archive with 1 entries (1 files):
- pathogens-1678469-supplementary.pdf
